# Supplementary material for: Transitions in Tobacco Product Use by U.S. Adults between 2013–2014 and 2014–2015: Findings from the PATH Study Wave 1 and Wave 2
Source: Int J Environ Res Public Health. 2018 Nov 9;15(11):2515. doi: 10.3390/ijerph15112515 (PMC6265905; doi:10.3390/ijerph15112515)
Supplement: Supplementary file 1 [file ijerph-15-02515-s001.zip]

Archive with 4 entries (4 files):
- Supp table1.xlsx
- Supp table2.xlsx
- Supp table3.xlsx
- Supp table4.xlsx
