# Supplementary material for: Transitions in Tobacco Product Use by U.S. Adults between 2013–2014 and 2014–2015: Findings from the PATH Study Wave 1 and Wave 2
Source: Int J Environ Res Public Health. 2018 Nov 9;15(11):2515. doi: 10.3390/ijerph15112515 (PMC6265905; doi:10.3390/ijerph15112515)
Supplement: Supplementary file 1 [file ijerph-15-02515-s001.zip › Supp table1.xlsx]

## Sheet: Supplemental Table S1
Supplementary Table S1. Transitions in current tobacco product use based on 3 broad tobacco product categories and considering single-/multiple-product use: Young adults 18-24 years of age
			Wave 2 tobacco product user group percentages
Wave 1			Any single-product (22.6% of W2 population)				Combustible only (18.5% of W2 population)				Noncombustible only (1.3% of W2 population)				ENDS only (2.7% of W2 population)				Any multiple-product (12.3% of W2 population)				Combustible + Noncombustible (1.8% of W2 population)				Combustible + ENDS (9.1% of W2 population)				Combustible + Noncombust + ENDS (1.2% of W2 population)				No tobacco (64.6% of W2 population)
Tobacco product user group (% of W1 population)	Unweighted N		%	lower 95% CI	upper 95% CI		%	lower 95% CI	upper 95% CI		%	lower 95% CI	upper 95% CI		%	lower 95% CI	upper 95% CI		%	lower 95% CI	upper 95% CI		%	lower 95% CI	upper 95% CI		%	lower 95% CI	upper 95% CI		%	lower 95% CI	upper 95% CI		%	lower 95% CI	upper 95% CI
Any single-product (26.9%)	2578		55.06	52.67	57.43		49.31	47.1	51.52		2.232	1.787	2.785		3.074	2.443	3.863		19.35	17.46	21.4		1.539	1.048	2.254		16.99	15.24	18.88		0.5865	0.3307	1.038		24.94	22.84	27.16
Combustible only (24.4%)	2360		55.38	52.85	57.89		52.67	50.4	54.92		#	#	#		2.151	1.572	2.938		18.97	17.04	21.07		0.8703	0.538	1.405		17.57	15.72	19.6		#	#	#		25.06	22.84	27.42
Noncombustible only (1.2%)	109		56.85	46.83	66.35		#	#	#		47.97	37.58	58.53		#	#	#		25.03	17.94	33.76		17.9	11.22	27.33		#	#	#		#	#	#		16.42	9.512	26.87
ENDS only (1.1%)	109		46.5	36.9	56.37		20.61	13.73	29.74		#	#	#		25.11	17.37	34.86		21.98	14.91	31.18		#	#	#		20.99	14.03	30.18		#	#	#		30.71	21.54	41.72
Any multiple-product (10.2%)	986		35.49	32.35	38.76		27.54	24.76	30.52		3.749	2.576	5.426		4.013	2.799	5.723		54.22	50.58	57.82		12.91	10.57	15.68		30.58	26.56	34.91		9.708	7.919	11.85		9.777	7.648	12.42
Combustible + Noncombustible (2.6%)	231		30.8	24.55	37.85		16.84	12.02	23.09		12.19	8.015	18.12		#	#	#		61.33	53.61	68.52		34.8	27.55	42.83		9.406	5.972	14.51		15.87	11.3	21.83		7.432	4.585	11.83
Combustible + ENDS (6.2%)	615		40.78	36.6	45.1		34.9	30.9	39.12		#	#	#		5.524	3.642	8.295		47.25	42.35	52.2		#	#	#		42.32	37.16	47.64		3.291	2.179	4.942		11.45	8.54	15.19
Combustible + Noncombustible + ENDS (1.3%)	132		20.75	15.56	27.12		15.92	10.72	22.99		#	#	#		#	#	#		73.24	65.93	79.47		25.28	17.03	35.8		17.54	11.19	26.41		27.25	19.27	37.01		#	#	#
No tobacco (62.4%)	3626		8.566	7.511	9.755		6.278	5.4	7.288		0.4697	0.2683	0.8211		1.773	1.323	2.372		2.641	2.155	3.233		#	#	#		2.129	1.723	2.628		#	#	#		88.67	87.37	89.85
Never tobacco (32.9%)	1465		3.038	2.174	4.23		2.131	1.487	3.046		#	#	#		#	#	#		1.172	0.7109	1.927		#	#	#		0.9287	0.5427	1.585		#	#	#		95.78	94.41	96.83
			Wave 2 tobacco product user group weighted Ns
Wave 1			Any single-product (N=6,747,253)				Combustible only (N=5,548,591)				Noncombustible only (N=390,713)				ENDS only (N=807,948)				Any multiple-product (N=3,700,536)				Combustible + Noncombustible (N=541,659)				Combustible + ENDS (N=5,745,811)				Combustible + Noncombust + ENDS (N=366,392)				No tobacco (N=19,330,121)
Tobacco product user group (Weighted N)	Unweighted N		Weighted N				Weighted N				Weighted N				Weighted N				Weighted N				Weighted N				Weighted N				Weighted N				Weighted N
Any single-product (8,103,779)	2578		4358167	4358167	4358167		3929518	3929518	3929518		180771	180771	180771		247878	247878	247878		1553569	1553569	1553569		124378	124378	124378		1368010	1368010	1368010		47489	47489	47489		1991161	1991161	1991161
Combustible only (7,385,088)	2360		4010008	4010008	4010008		3832470	3832470	3832470		#	#	#		158845	158845	158845		1392673	1392673	1392673		64361	64361	64361		1293851	1293851	1293851		#	#	#		1831145	1831145	1831145
Noncombustible only (378,100)	109		189626	189626	189626		#	#	#		162078	162078	162078		#	#	#		83216	83216	83216		60018	60018	60018		#	#	#		#	#	#		55305	55305	55305
ENDS only (340,592)	109		158533	158533	158533		72408	72408	72408		#	#	#		86125	86125	86125		77679	77679	77679		#	#	#		74159	74159	74159		#	#	#		104711	104711	104711
Any multiple-product (3,112,712)	986		1076932	1076932	1076932		838748	838748	838748		115203	115203	115203		122981	122981	122981		1643950	1643950	1643950		396346	396346	396346		929442	929442	929442		296817	296817	296817		299408	299408	299408
Combustible + Noncombustible (791,938)	231		235110	235110	235110		128774	128774	128774		93493	93493	93493		#	#	#		463413	463413	463413		265643	265643	265643		71812	71812	71812		120687	120687	120687		57085	57085	57085
Combustible + ENDS (1,895,058)	615		751281	751281	751281		645287	645287	645287		#	#	#		103152	103152	103152		874430	874430	874430		#	#	#		783161	783161	783161		61585	61585	61585		213317	213317	213317
Combustible + Noncombustible + ENDS (405,265)	132		83805	83805	83805		64687	64687	64687		#	#	#		#	#	#		293273	293273	293273		102736	102736	102736		70231	70231	70231		109107	109107	109107		#	#	#
No tobacco (18,887,580)	3626		1593697	1593697	1593697		1173444	1173444	1173444		88296	88296	88296		331956	331956	331956		496012	496012	496012		#	#	#		399834	399834	399834		#	#	#		16512107	16512107	16512107
Never tobacco (10,035,492)	1465		301641	301641	301641		212661	212661	212661		#	#	#		#	#	#		117118	117118	117118		#	#	#		92784	92784	92784		#	#	#		9510590	9510590	9510590
Supplementary Table S1 notes. Sample includes adults aged 18-24 at W1 (W1 cross-sectional estimates i.e., left-most column only, includes those aged 18-24 at W1; W2 cross-sectional estimates includes those aged 18-24 at W2)
W1 cross-sectional estimates (i.e., left-most column only) weighted using W1 cross-sectional weights; all other estimates weighted using longitudinal weights
Combustible includes: cigarettes, traditional cigars, cigarillos, filtered cigars, pipe tobacco, and hookah;
Noncombustible includes: smokeless tobacco, snus pouches, and dissolvable tobacco;
ENDS includes e-cigarettes at W1, and e-cigarettes, e-cigars, e-pipes, and e-hookah at W2;
For cigarettes, current use at each wave defined as having smoked at least 100 cigarettes in lifetime and now smoking everyday or somedays
For hookah, current use at each wave defined as now using everyday, somedays, usually weekly, or usually monthly
For other tobacco products, current use at each wave defined as now using everyday or somedays
Single- and multiple-product use defined with respect to combustible, noncombustible, ENDS
#Estimate suppressed due to denominator <50 or RSE >30%; All cells for 'Noncombustible + ENDS only' are suppressed
Unweighted N at W1 is restricted to those with data at W2; denominators vary slightly across W2 user groups
