# Supplementary material for: Transitions in Tobacco Product Use by U.S. Adults between 2013–2014 and 2014–2015: Findings from the PATH Study Wave 1 and Wave 2
Source: Int J Environ Res Public Health. 2018 Nov 9;15(11):2515. doi: 10.3390/ijerph15112515 (PMC6265905; doi:10.3390/ijerph15112515)
Supplement: Supplementary file 1 [file ijerph-15-02515-s001.zip › Supp table2.xlsx]

## Sheet: Supplemental Table S2
Supplementary Table S2. Transitions in current tobacco product use based on 3 broad tobacco product categories and considering single-/multiple-product use: Older adults 25+ years of age
			Wave 2 tobacco product user group percentages
Wave 1			Any single-product (19.7% of W2 population)				Combustible only (16.8% of W2 population)				Noncombustible only (1.6% of W2 population)				ENDS only (1.3% of W2 population)				Any multiple-product (5.1% of W2 population)				Combustible + Noncombustible (0.8% of W2 population)				Combustible + ENDS (3.9% of W2 population)				Combustible + Noncombust + ENDS (0.3% of W2 population)				No tobacco (75.0% of W2 population)
Tobacco product user group (% of W1 population)	Unweighted N		%	lower 95% CI	upper 95% CI		%	lower 95% CI	upper 95% CI		%	lower 95% CI	upper 95% CI		%	lower 95% CI	upper 95% CI		%	lower 95% CI	upper 95% CI		%	lower 95% CI	upper 95% CI		%	lower 95% CI	upper 95% CI		%	lower 95% CI	upper 95% CI		%	lower 95% CI	upper 95% CI
Any single-product (20.2%)	7604		74.45	73.3	75.57		64.26	63.03	65.48		6.462	5.806	7.186		3.416	2.979	3.915		11.4	10.53	12.34		1.184	0.9292	1.506		9.917	9.143	10.75		0.2232	0.1253	0.3974		13.91	13.01	14.87
Combustible only (17.5%)	6645		74.73	73.54	75.88		73.11	71.91	74.28		#	#	#		1.433	1.152	1.78		11.64	10.68	12.69		0.7516	0.5695	0.9913		10.61	9.735	11.56		#	#	#		13.42	12.51	14.38
Noncombustible only (1.6%)	582		79.77	75.68	83.32		2.758	1.684	4.486		76.59	72.46	80.26		#	#	#		7.095	5.11	9.771		6.193	4.424	8.607		#	#	#		#	#	#		12.77	9.633	16.73
ENDS only (0.9%)	377		59.94	54.87	64.8		13.16	9.787	17.48		#	#	#		45.19	40.37	50.1		14.61	11.04	19.08		#	#	#		14.31	10.71	18.88		#	#	#		24.87	20.51	29.81
Any multiple-product (5.1%)	2052		44.81	42.51	47.14		36.87	34.67	39.14		3.53	2.717	4.575		4.206	3.32	5.314		47.82	45.35	50.31		10.47	9.025	12.11		32.38	29.94	34.91		4.397	3.382	5.697		7.137	6.052	8.4
Combustible + Noncombustible (1.2%)	423		41.39	37.07	45.84		26.19	22.13	30.7		14.31	11.32	17.93		#	#	#		50.48	45.99	54.97		37.58	32.91	42.5		5.231	3.446	7.864		7.161	4.927	10.3		7.835	5.387	11.26
Combustible + ENDS (3.6%)	1492		47.88	44.91	50.87		41.91	38.99	44.88		#	#	#		5.573	4.337	7.134		44.74	41.63	47.89		#	#	#		42.19	39.28	45.16		1.506	0.9422	2.398		7.182	5.936	8.664
Combustible + Noncombustible + ENDS (0.3%)	126		22.81	15.65	32		20.13	13.6	28.76		#	#	#		#	#	#		74.03	64.65	81.62		24.7	16.55	35.16		20.76	13.84	29.95		27.56	19.72	37.09		#	#	#
No tobacco (74.0%)	8724		3.769	3.441	4.128		3.091	2.783	3.432		0.2377	0.143	0.3947		0.4287	0.3331	0.5515		0.2988	0.2208	0.4042		#	#	#		0.2336	0.172	0.3174		#	#	#		95.83	95.48	96.16
Never tobacco (25.6%)	2252		#	#	#		#	#	#		#	#	#		#	#	#		#	#	#		#	#	#		#	#	#		#	#	#		99.27	98.79	99.56
			Wave 2 tobacco product user group weighted Ns
Wave 1			Any single-product (N=40,723,651)				Combustible only (N=34,745,567)				Noncombustible only (N=3,380,271)				ENDS only (N=2,597,814)				Any multiple-product (N=10,503,150)				Combustible + Noncombustible (N=1,722,336)				Combustible + ENDS (N=8,065,610)				Combustible + Noncombust + ENDS (N=641,962)				No tobacco (N=155,427,453)
Tobacco product user group (Weighted N)	Unweighted N		Weighted N				Weighted N				Weighted N				Weighted N				Weighted N				Weighted N				Weighted N				Weighted N				Weighted N
Any single-product (39,395,824)	7604		28610259	28610259	28610259		24772294	24772294	24772294		2511431	2511431	2511431		1326535	1326535	1326535		4396202	4396202	4396202		459548	459548	459548		3831451	3831451	3831451		86771	86771	86771		5390906	5390906	5390906
Combustible only (34,262,579)	6645		24932276	24932276	24932276		24437723	24437723	24437723		#	#	#		483053	483053	483053		3895397	3895397	3895397		253306	253306	253306		3556707	3556707	3556707		#	#	#		4515946	4515946	4515946
Noncombustible only (3,253,541)	582		2585701	2585701	2585701		90075	90075	90075		2485913	2485913	2485913		#	#	#		230403	230403	230403		201475	201475	201475		#	#	#		#	#	#		415348	415348	415348
ENDS only (1,879,704)	377		1092282	1092282	1092282		244496	244496	244496		#	#	#		833768	833768	833768		270402	270402	270402		#	#	#		265635	265635	265635		#	#	#		459611	459611	459611
Any multiple-product (10,492,367)	2052		4543212	4543212	4543212		3751301	3751301	3751301		361640	361640	361640		430272	430272	430272		4857770	4857770	4857770		1070637	1070637	1070637		3297999	3297999	3297999		450244	450244	450244		730022	730022	730022
Combustible + Noncombustible (2,364,117)	423		932314	932314	932314		592916	592916	592916		323555	323555	323555		#	#	#		1140390	1140390	1140390		853053	853053	853053		118739	118739	118739		162550	162550	162550		177379	177379	177379
Combustible + ENDS (7,423,993)	1492		3445265	3445265	3445265		3025351	3025351	3025351		#	#	#		404528	404528	404528		3223088	3223088	3223088		#	#	#		3045009	3045009	3045009		109487	109487	109487		522101	522101	522101
Combustible + Noncombustible + ENDS (647,860)	126		145491	145491	145491		128396	128396	128396		#	#	#		#	#	#		475463	475463	475463		158626	158626	158626		134251	134251	134251		178208	178208	178208		#	#	#
No tobacco (144,566,008)	8724		5406644	5406644	5406644		4446828	4446828	4446828		342563	342563	342563		617253	617253	617253		430495	430495	430495		#	#	#		336859	336859	336859		#	#	#		137606259	137606259	137606259
Never tobacco (51,663,407)	2252		#	#	#		#	#	#		#	#	#		#	#	#		#	#	#		#	#	#		#	#	#		#	#	#		50999940	50999940	50999940
Supplementary Table S2 notes. Sample includes adults aged 25+ at W1 (W1 cross-sectional estimates i.e., left-most column only, includes those aged 25+ at W1; W2 cross-sectional estimates includes those aged 25+ at W2)
W1 cross-sectional estimates (i.e., left-most column only) weighted using W1 cross-sectional weights; all other estimates weighted using longitudinal weights
Combustible includes: cigarettes, traditional cigars, cigarillos, filtered cigars, pipe tobacco, and hookah;
Noncombustible includes: smokeless tobacco, snus pouches, and dissolvable tobacco;
ENDS includes e-cigarettes at W1, and e-cigarettes, e-cigars, e-pipes, and e-hookah at W2;
For cigarettes, current use at each wave defined as having smoked at least 100 cigarettes in lifetime and now smoking everyday or somedays
For hookah, current use at each wave defined as now using everyday, somedays, usually weekly, or usually monthly
For other tobacco products, current use at each wave defined as now using everyday or somedays
Single- and multiple-product use defined with respect to combustible, noncombustible, ENDS
#Estimate suppressed due to denominator <50 or RSE >30%; All cells for 'Noncombustible + ENDS only' are suppressed
Unweighted N at W1 is restricted to those with data at W2; denominators vary slightly across W2 user groups
