# Supplementary material for: Transitions in Tobacco Product Use by U.S. Adults between 2013–2014 and 2014–2015: Findings from the PATH Study Wave 1 and Wave 2
Source: Int J Environ Res Public Health. 2018 Nov 9;15(11):2515. doi: 10.3390/ijerph15112515 (PMC6265905; doi:10.3390/ijerph15112515)
Supplement: Supplementary file 1 [file ijerph-15-02515-s001.zip › Supp table3.xlsx]

## Sheet: Supplemental Table S3
Supplemental Table S3. Transitions in current tobacco product use based on 6 tobacco product categories and considering single-/multiple-product use: Young adults 18-24 years of age
				Wave 2 single- and dual-product user group percentages																								Wave 2 multiple-product user group percentages																				Wave 2 summary user group percentages
Wave 1				Cigarettes only (7.0% of W2 population)				Cigars only (2.3% of W2 population)				Hookah only (3.7% of W2 population)				Noncombustible only (1.3% of W2 population)				ENDS only (2.7% of W2 population)				Cigarettes and ENDS only (2.3% of W2 population)				Cigarettes plus (10.8% of W2 population)				Cigars plus (7.4% of W2 population)				Hookah plus (9.7% of W2 population)				Noncombustible plus (3.2% ofW2 population)				ENDS plus (10.5% of W2 population)				Any single-product (17.4% of W2 population)
Tobacco product user group (% of W1 population)	Unweighted N	N		%	lower 95% CI	upper 95% CI		%	lower 95% CI	upper 95% CI		%	lower 95% CI	upper 95% CI		%	lower 95% CI	upper 95% CI		%	lower 95% CI	upper 95% CI		%	lower 95% CI	upper 95% CI		%	lower 95% CI	upper 95% CI		%	lower 95% CI	upper 95% CI		%	lower 95% CI	upper 95% CI		%	lower 95% CI	upper 95% CI		%	lower 95% CI	upper 95% CI		%	lower 95% CI
Cigarettes only (6.7%)	681	3549		59.9	55.9	63.78		#	#	#		#	#	#		#	#	#		#	#	#		10.61	8.219	13.58		25.92	22.71	29.4		7.425	5.804	9.453		6.765	4.874	9.319		1.659	0.9288	2.947		15.61	12.85	18.83		62.36	58.39
Cigars only (2.9%)	293	55		#	#	#		24.85	18.91	31.91		#	#	#		#	#	#		#	#	#		#	#	#		7.051	4.528	10.82		17.77	13.41	23.18		14.51	10.54	19.66		#	#	#		15.12	11.53	19.57		35.96	29.11
Hookah only (6.4%)	600	27		1.71	0.9567	3.04		#	#	#		22.43	18.63	26.75		#	#	#		2.416	1.449	4.003		#	#	#		5.503	3.698	8.115		7.334	5.33	10.01		23.66	20.06	27.67		#	#	#		19.65	16.29	23.5		29.61	25.4
Noncombustible only (1.2%)	109	15		#	#	#		#	#	#		#	#	#		47.97	37.58	58.53		#	#	#		#	#	#		12.34	7.18	20.4		#	#	#		#	#	#		25.62	18.33	34.59		#	#	#		56.85	46.83
ENDS only (1.1%)	109			#	#	#		#	#	#		#	#	#		#	#	#		25.11	17.37	34.86		11.47	6.349	19.85		16.56	10.33	25.47		#	#	#		#	#	#		#	#	#		21.98	14.91	31.18		42.58	33.12
Cigarettes and ENDS only (1.4%)	137			37.07	28.99	45.94		#	#	#		#	#	#		#	#	#		#	#	#		31.06	22.45	41.23		52.32	42.99	61.5		11.17	6.733	17.98		10.3	5.987	17.14		#	#	#		45.14	36.13	54.48		40.99	32.35
Cigarettes plus (12.7%)	1244	459		23.33	20.79	26.08		#	#	#		1.034	0.5762	1.849		1.183	0.7984	1.751		2.257	1.491	3.401		9.928	8.111	12.1		59.71	56.76	62.6		26.64	23.74	29.76		27.43	24.69	30.35		15.43	13.38	17.74		33.54	30.43	36.81		28.57	25.88
Cigars plus (11.1%)	1072	124		12.88	10.65	15.49		3.62	2.453	5.312		2.183	1.531	3.104		2.06	1.268	3.331		3.092	2.035	4.671		4.417	3.314	5.865		45.07	41.75	48.44		38	34.67	41.44		30.98	27.92	34.21		14.63	12.83	16.64		32.67	29.08	36.47		24.7	21.94
Hookah plus (11.7%)	1088	338		14.56	12.06	17.48		2.92	1.924	4.407		4.388	3.231	5.932		1.4	0.7843	2.488		3.492	2.38	5.097		5.091	3.785	6.816		40.32	37.09	43.65		23.82	21.32	26.52		39.28	36.34	42.31		9.437	7.756	11.44		32.62	29.12	36.32		27.54	24.37
Noncombustible plus (4.0%)	371	124		6.716	4.48	9.953		#	#	#		#	#	#		9.376	6.502	13.34		#	#	#		4.779	2.82	7.988		59.53	53.41	65.37		35.54	30.04	41.45		21.13	16.89	26.1		52.88	47.56	58.14		34.17	28.27	40.61		19.73	15.49
ENDS plus (7.7%)	771			14.63	12.18	17.47		#	#	#		3.316	2.171	5.034		#	#	#		4.819	3.236	7.12		12.24	9.643	15.41		50.98	46.69	55.26		26.61	23.46	30.01		31.98	28.27	35.93		13.9	11.6	16.57		45.71	41.08	50.41		25.89	22.6
Any single-product use (18.7%)	1798			23.2	20.83	25.76		5.093	3.904	6.619		8.828	7.206	10.77		3.098	2.453	3.905		3.37	2.593	4.369		4.993	3.905	6.364		14.11	12.36	16.06		9.287	8.05	10.69		14.02	12.38	15.84		2.608	1.892	3.585		16.85	14.95	18.95		44.91	42.19
Any multiple-product (18.3%)	1764			17.03	15.09	19.15		2.375	1.656	3.396		2.879	2.156	3.837		2.188	1.537	3.106		3.226	2.404	4.317		7.239	5.911	8.837		45.11	42.49	47.76		26.76	24.47	29.17		29.24	27.05	31.52		13.97	12.44	15.66		32.18	29.45	35.03		28.41	26.18
Any tobacco (37.6%)	3610			20.31	18.67	22.05		3.771	2.987	4.751		5.865	4.874	7.041		2.616	2.126	3.215		3.349	2.773	4.039		6.157	5.196	7.283		29.11	27.51	30.77		17.67	16.36	19.06		21.37	20.14	22.67		8.121	7.23	9.11		24.3	22.71	25.96		36.98	35.18
No tobacco (62.4%)	3626	490		1.723	1.342	2.211		1.443	1.074	1.936		2.21	1.708	2.856		0.4697	0.2683	0.821		1.773	1.323	2.372		0.4424	0.2497	0.7826		1.187	0.8687	1.619		1.443	1.087	1.912		2.15	1.734	2.662		0.5115	0.3214	0.8133		2.325	1.867	2.891		7.711	6.7
Never tobacco (32.9%)	1465			#	#	#		#	#	#		0.9466	0.533	1.676		#	#	#		#	#	#		#	#	#		#	#	#		#	#	#		1.029	0.6367	1.66		#	#	#		1.069	0.6383	1.785		2.696	1.87
				Wave 2 single- and dual-product user group weighted Ns																								Wave 2 multiple-product user group weighted Ns																				Wave 2 summary user group weighted Ns
Wave 1				Cigarettes only (N=2,112,856)				Cigars only (N=687,166)				Hookah only (N=1,122,523)				Noncombustible only (N=390,713)				ENDS only (N=807,948)				Cigarettes and ENDS only (N=689,383)				Cigarettes plus (N=3,250,445)				Cigars plus (N=2,204,978)				Hookah plus (N=2,933,809)				Noncombustible plus (N=964,471)				ENDS plus (N=3,180,660)				Any single-product (N=5,143,548)
Tobacco product user group (Weighted N)	Unweighted N			Weighted N				Weighted N				Weighted N				Weighted N				Weighted N				Weighted N				Weighted N				Weighted N				Weighted N				Weighted N				Weighted N				Weighted N
Cigarettes only (2,045,798)	681	3549		1195702	1195702	1195702		#	#	#		#	#	#		#	#	#		#	#	#		215719	215719	215719		517321	517321	517321		145986	145986	145986		139030	139030	139030		34051	34051	34051		319109	319109	319109		1241470	1241470
Cigars only (884,741)	293	55		#	#	#		208825	208825	208825		#	#	#		#	#	#		#	#	#		#	#	#		61127	61127	61127		149706	149706	149706		125887	125887	125887		#	#	#		129893	129893	129893		296642	296642
Hookah only (1,973,603)	600	27		34686	34686	34686		#	#	#		452570	452570	452570		#	#	#		48531	48531	48531		#	#	#		111600	111600	111600		145901	145901	145901		477302	477302	477302		#	#	#		396083	396083	396083		587194	587194
Noncombustible only (378,100)	109	15		#	#	#		#	#	#		#	#	#		162078	162078	162078		#	#	#		#	#	#		42100	42100	42100		#	#	#		#	#	#		85872	85872	85872		#	#	#		189626	189626
ENDS only (340,592)	109			#	#	#		#	#	#		#	#	#		#	#	#		86125	86125	86125		40541	40541	40541		58508	58508	58508		#	#	#		#	#	#		#	#	#		77679	77679	77679		145178	145178
Cigarettes and ENDS only (414,245)	137			141277	141277	141277		#	#	#		#	#	#		#	#	#		#	#	#		120777	120777	120777		199433	199433	199433		42015	42015	42015		40032	40032	40032		#	#	#		174462	174462	174462		156235	156235
Cigarettes plus (3,893,948)	1244	459		864471	864471	864471		#	#	#		39626	39626	39626		45329	45329	45329		86383	86383	86383		377616	377616	377616		2212743	2212743	2212743		962071	962071	962071		1050489	1050489	1050489		587041	587041	587041		1278108	1278108	1278108		1048989	1048989
Cigars plus (3,370,438)	1072	124		414517	414517	414517		117983	117983	117983		72060	72060	72060		68100	68100	68100		101855	101855	101855		145295	145295	145295		1450114	1450114	1450114		1174461	1174461	1174461		1021662	1021662	1021662		480566	480566	480566		1071783	1071783	1071783		774516	774516
Hookah plus (3,571,342)	1088	338		498090	498090	498090		100306	100306	100306		152258	152258	152258		48660	48660	48660		120969	120969	120969		176131	176131	176131		1378754	1378754	1378754		787703	787703	787703		1362243	1362243	1362243		326389	326389	326389		1124756	1124756	1124756		920283	920283
Noncombustible plus (1,217,654)	371	124		79977	79977	79977		#	#	#		#	#	#		112361	112361	112361		#	#	#		57048	57048	57048		708928	708928	708928		411945	411945	411945		252932	252932	252932		626342	626342	626342		409113	409113	409113		234178	234178
ENDS plus (2,369,331)	771			338432	338432	338432		#	#	#		78096	78096	78096		#	#	#		113042	113042	113042		284762	284762	284762		1179427	1179427	1179427		595385	595385	595385		752352	752352	752352		326126	326126	326126		1066001	1066001	1066001		592876	592876
Any single-product use (5,644,544)	1798			1300092	1300092	1300092		286187	286187	286187		498781	498781	498781		175452	175452	175452		189747	189747	189747		281839	281839	281839		790656	790656	790656		510897	510897	510897		792237	792237	792237		147591	147591	147591		948687	948687	948687		2465734	2465734
Any multiple-product (5,583,163)	1764			916338	916338	916338		129513	129513	129513		158454	158454	158454		120522	120522	120522		177345	177345	177345		396913	396913	396913		2426494	2426494	2426494		1402062	1402062	1402062		1608254	1608254	1608254		765441	765441	765441		1760951	1760951	1760951		1502171	1502171
Any tobacco (11,382,671)	3610			2258849	2258849	2258849		422807	422807	422807		662426	662426	662426		295974	295974	295974		377440	377440	377440		693922	693922	693922		3237115	3237115	3237115		1922446	1922446	1922446		2414285	2414285	2414285		916094	916094	916094		2731328	2731328	2731328		4035632	4035632
No tobacco (18,887,580)	3626	490		323792	323792	323792		269804	269804	269804		415408	415408	415408		88296	88296	88296		331956	331956	331956		83156	83156	83156		222947	222947	222947		270502	270502	270502		403997	403997	403997		96178	96178	96178		436687	436687	436687		1433462	1433462
Never tobacco (10,035,492)	1465			#	#	#		#	#	#		94541	94541	94541		#	#	#		#	#	#		#	#	#		#	#	#		#	#	#		102791	102791	102791		#	#	#		106788	106788	106788		267546	267546
Supplemental Table S3 notes. Sample includes adults aged 18-24 at W1 (W1 cross-sectional estimates i.e., left-most column only, includes those aged 18-24 at W1; W2 cross-sectional estimates includes those aged 18-24 at W2)
W1 cross-sectional estimates (i.e., left-most column only) weighted using W1 cross-sectional weights; all other estimates weighted using longitudinal weights
'Cigars' includes: traditional cigars, cigarillos, and filtered cigars;
'Noncombustible' includes: smokeless tobacco, snus, and dissolvable tobacco;
'ENDS' includes e-cigarettes at W1, and e-cigarettes, e-cigars, e-pipes, and e-hookah at W2;
For cigarettes, current use at each wave defined as having smoked at least 100 cigarettes in lifetime and now smoking everyday or somedays
For hookah, current use at each wave defined as now using everyday, somedays, usually weekly, or usually monthly
For other tobacco products, current use at each wave defined as now using everyday or somedays
Single-/dual-/multiple-product user groups defined with respect to the following six product types: cigarettes, cigars, hookah, pipe, noncombustible, ENDS; Estimates for 'Pipe tobacco only' and 'Pipe tobacco poly' are not shown
'Cigarettes only' defined as current use of cigarettes and no current use of any of the other 5 product types
'Cigars only' defined as current use of cigars and no current use of any of the other 5 product types
'Hookah only' defined as current use of hookah and no current use of any of the other 5 product types
'ENDS only' defined as current use of ENDS and no current use of any of the other 5 product types
'Noncombustible only' defined as current use of smokeless and no current use of any of the other 5 product types
'Cigarettes and ENDS only' defined as current use of cigarettes and current use of ENDS and no current use of any of the other 4 product types
'Cigarettes plus' defined as current use of cigarettes plus current use of at least one of the other 5 product types (note that 'Cigarettes plus' overlaps with 'Cigarettes and ENDS only')
'Cigars plus' defined as current use of cigars plus current use of at least one of the other 5 product types
'Hookah plus' defined as current use of hookah plus current use of at least one of the other 5 product types
'ENDS plus' defined as current use of ENDS plus current use of at least one of the other 5 product types (note that 'ENDS plus' overlaps with 'Cigarettes and ENDS only')
'Noncombustible plus' defined as current use of smokeless plus current use of at least one of the other 5 product types
'Any multiple-product' defined as current use of any two or more of the 6 product types
'Any tobacco' defined as current use of any of the 6 ptoduct types
'No tobacco' defined as no current use of any of the 6 product types
'Never tobacco' defined as never use of any of the 6 product types (note that 'Never tobacco' is a subset of 'No tobacco')
#Estimate suppressed due to denominator <50 or RSE >30%
Unweighted N at W1 is restricted to those with data at W2; denominators vary slightly across W2 user groups
[truncated: 10 more columns]
