# Supplementary material for: Transitions in Tobacco Product Use by U.S. Adults between 2013–2014 and 2014–2015: Findings from the PATH Study Wave 1 and Wave 2
Source: Int J Environ Res Public Health. 2018 Nov 9;15(11):2515. doi: 10.3390/ijerph15112515 (PMC6265905; doi:10.3390/ijerph15112515)
Supplement: Supplementary file 1 [file ijerph-15-02515-s001.zip › Supp table4.xlsx]

## Sheet: Supplemental Table S4
Supplemental Table S4. Transitions in current tobacco product use based on 6 tobacco product categories and considering single-/multiple-product use: Older adults 25+ years of age
				Wave 2 single- and dual-product user group percentages																								Wave 2 multiple-product user group percentages																				Wave 2 summary user group percentages
Wave 1				Cigarettes only (12.2% of W2 population)				Cigars only (1.9% of W2 population)				Hookah only (0.3% of W2 population)				Noncombustible only (1.6% of W2 population)				ENDS only (1.3% of W2 population)				Cigarettes and ENDS only (2.6% of W2 population)				Cigarettes plus (6.3% of W2 population)				Cigars plus (3.3% of W2 population)				Hookah plus (1.0% of W2 population)				Noncombustible plus (1.2% of W2 population)				ENDS plus (4.2% of W2 population)				Any Single-product (17.5% of W2 population)
Tobacco product user group (% of W1 population)	Unweighted N	N		%	lower 95% CI	upper 95% CI		%	lower 95% CI	upper 95% CI		%	lower 95% CI	upper 95% CI		%	lower 95% CI	upper 95% CI		%	lower 95% CI	upper 95% CI		%	lower 95% CI	upper 95% CI		%	lower 95% CI	upper 95% CI		%	lower 95% CI	upper 95% CI		%	lower 95% CI	upper 95% CI		%	lower 95% CI	upper 95% CI		%	lower 95% CI	upper 95% CI		%	lower 95% CI
Cigarettes only (10.4%)	4251	3549		73.69	72.28	75.06		#	#	#		#	#	#		#	#	#		1.415	1.065	1.88		9.463	8.466	10.56		15.87	14.64	17.18		4.66	3.986	5.443		0.9348	0.6689	1.305		0.7562	0.5391	1.06		10.8	9.766	11.93		75.59	74.2
Cigars only (2.3%)	755	55		2.59	1.588	4.199		48.18	44.15	52.24		#	#	#		#	#	#		#	#	#		#	#	#		6.133	4.683	7.995		11.23	9.372	13.4		1.315	0.7795	2.209		#	#	#		4.373	3.286	5.798		53.01	49.04
Hookah only (0.6%)	202	27		7.585	4.654	12.13		#	#	#		20.21	14.78	27		#	#	#		#	#	#		#	#	#		#	#	#		#	#	#		10.68	7.2	15.55		#	#	#		10.03	6.409	15.35		33.2	27.1
Noncombustible only (1.6%)	582	15		1.983	1.152	3.394		#	#	#		#	#	#		76.59	72.46	80.26		#	#	#		#	#	#		3.868	2.384	6.217		4.175	2.654	6.51		#	#	#		7.106	5.126	9.773		#	#	#		79.36	75.37
ENDS only (0.9%)	377			12.04	8.786	16.29		#	#	#		#	#	#		#	#	#		45.19	40.37	50.1		11.14	8.098	15.13		13.05	9.886	17.03		#	#	#		#	#	#		#	#	#		14.31	10.71	18.88		59.28	54.25
Cigarettes and ENDS only (2.2%)	940			42.42	38.82	46.1		#	#	#		#	#	#		#	#	#		5.355	3.784	7.528		38.07	34.66	41.59		45.65	41.97	49.38		4.727	3.41	6.518		1.527	0.9112	2.549		1.782	1.023	3.086		42.71	39.14	46.37		47.96	44.39
Cigarettes plus (6.8%)	2800	459		34.84	32.78	36.96		0.8552	0.5446	1.341		#	#	#		0.9052	0.5761	1.419		2.85	2.161	3.751		18.76	17.16	20.47		52.85	50.81	54.89		24.2	22.63	25.83		6.426	5.263	7.826		10.35	9.221	11.61		31.64	29.53	33.83		39.97	38.02
Cigars plus (4.3%)	1746	124		24.5	22.23	26.92		4.64	3.642	5.895		#	#	#		2.76	2.03	3.742		2.123	1.599	2.815		6.467	5.384	7.751		47.63	45.02	50.25		43.08	40.95	45.23		9.17	7.631	10.98		10.72	9.015	12.7		24.73	22.43	27.19		35.18	32.83
Hookah plus (1.5%)	572	338		21.71	17.85	26.15		3.61	2.27	5.693		3.052	1.852	4.992		#	#	#		2.894	1.771	4.698		7.473	5.473	10.13		41.79	37.06	46.68		28.94	24.99	33.23		31.3	26.41	36.64		6.187	4.542	8.376		33.42	28.99	38.15		32.16	27.85
Noncombustible plus (1.5%)	562			16.08	13.48	19.06		2.872	1.68	4.868		#	#	#		11.93	9.379	15.06		#	#	#		5.155	3.498	7.536		51.08	47.06	55.09		26.03	21.99	30.52		4.287	2.751	6.621		46.6	42.49	50.76		21.03	17.02	25.7		32.6	28.62
ENDS plus (4.0%)	1665			32.92	30.38	35.56		0.9237	0.5231	1.626		#	#	#		#	#	#		5.15	4.006	6.599		28.05	25.84	30.38		49.02	46.42	51.63		16.05	14.16	18.13		6.583	5.344	8.086		6.7636	5.502	8.295		44.53	41.84	47.24		39.97	37.36
Any single-product (16.7%)	6213			49.89	48.51	51.26		6.754	5.989	7.61		0.7773	0.537	1.124		7.913	7.105	8.804		3.905	3.383	4.503		6.981	6.28	7.753		12.62	11.69	13.62		5.41	4.816	6.073		1.238	0.9856	1.554		1.351	1.04	1.753		8.98	8.246	9.772		70.21	68.93
Any multiple-product (8.1%)	3243			30.38	28.55	32.29		2.594	2.045	3.286		0.5466	0.3321	0.8983		2.269	1.721	2.988		3.151	2.517	3.94		16.25	14.86	17.75		46.92	44.92	48.94		25.97	24.4	27.6		7.694	6.607	8.943		10.5	9.465	11.63		30.19	28.16	32.29		39.4	37.54
Any tobacco (26.0%)	9823			43.84	42.58	45.11		5.197	4.65	5.804		0.7072	0.5234	0.9548		5.978	5.335	6.694		3.642	3.209	4.132		10.04	9.298	10.83		23.92	22.89	24.97		12.16	11.54	12.81		3.399	2.988	3.864		4.351	3.957	4.783		15.94	14.99	16.94		60.17	59.06
No tobacco (74.0%)	8724	490		1.839	1.614	2.094		0.8368	0.6421	1.09		0.1585	0.093	0.2702		0.2377	0.143	0.3947		0.4287	0.3331	0.5515		0.1311	0.0887	0.1937		0.3823	0.2868	0.5094		0.2728	0.2003	0.3716		0.1281	0.0777	0.2112		#	#	#		0.2484	0.1833	0.3366		3.541	3.213
Never tobacco (25.6%)	2252			#	#	#		#	#	#		#	#	#		#	#	#		#	#	#		#	#	#		#	#	#		#	#	#		#	#	#		#	#	#		#	#	#		#	#
				Wave 2 single- and dual-product user group weighted Ns																								Wave 2 multiple-product user group weighted Ns																				Wave 2 summary user group weighted Ns
Wave 1				Cigarettes only (N=25,259,866)				Cigars only (N=3,947,551)				Hookah only (N=703,742)				Noncombustible only (N=3,380,271)				ENDS only (N=2,597,814)				Cigarettes and ENDS only (N=5,357,802)				Cigarettes plus (N=13,025,822)				Cigars plus (N=6,787,156)				Hookah plus (N=2,185,270)				Noncombustible plus (N=2,457,892)				ENDS plus (N=8,801,873)				Any single-product (N=36,073,738)
Tobacco product user group (Weighted N)	Unweighted N	N		Weighted N				Weighted N				Weighted N				Weighted N				Weighted N				Weighted N				Weighted N				Weighted N				Weighted N				Weighted N				Weighted N				Weighted N
Cigarettes only (21,225,472)	4251	3549		15221927	15221927	15221927		#	#	#		#	#	#		#	#	#		295784	295784	295784		1965111	1965111	1965111		3278910	3278910	3278910		969185	969185	969185		195489	195489	195489		157831	157831	157831		2238867	2238867	2238867		15585763	15585763
Cigars only (4,528,835)	755	55		112296	112296	112296		2074363	2074363	2074363		#	#	#		#	#	#		#	#	#		#	#	#		265256	265256	265256		480723	480723	480723		57143	57143	57143		#	#	#		188895	188895	188895		2249914	2249914
Hookah only (1,179,444)	202	27		82617	82617	82617		#	#	#		220155	220155	220155		#	#	#		#	#	#		#	#	#		#	#	#		#	#	#		116287	116287	116287		#	#	#		109215	109215	109215		356878	356878
Noncombustible only (3,253,541)	582	15		64849	64849	64849		#	#	#		#	#	#		2485913	2485913	2485913		#	#	#		#	#	#		126468	126468	126468		136256	136256	136256		#	#	#		231481	231481	231481		#	#	#		2572725	2572725
ENDS only (1,879,704)	377			225477	225477	225477		#	#	#		#	#	#		#	#	#		833768	833768	833768		208366	208366	208366		243909	243909	243909		#	#	#		#	#	#		#	#	#		265635	265635	265635		1080238	1080238
Cigarettes and ENDS only (4,573,165)	940			1931389	1931389	1931389		#	#	#		#	#	#		#	#	#		245976	245976	245976		1738869	1738869	1738869		2078654	2078654	2078654		217126	217126	217126		70147	70147	70147		81546	81546	81546		1951132	1951132	1951132		2183897	2183897
Cigarettes plus (13,955,249)	2800	459		4779415	4779415	4779415		118756	118756	118756		#	#	#		125818	125818	125818		396273	396273	396273		2594791	2594791	2594791		7250245	7250245	7250245		3328884	3328884	3328884		892614	892614	892614		1433769	1433769	1433769		4376692	4376692	4376692		5466941	5466941
Cigars plus (8,749,318)	1746	124		2133170	2133170	2133170		409677	409677	409677		#	#	#		244045	244045	244045		187641	187641	187641		569853	569853	569853		4145029	4145029	4145029		3743309	3743309	3743309		8093394	8093394	8093394		944759	944759	944759		2173141	2173141	2173141		3040736	3040736
Hookah plus (3,016,811)	572	338		630061	630061	630061		105603	105603	105603		89104	89104	89104		#	#	#		84648	84648	84648		218012	218012	218012		1212589	1212589	1212589		832362	832362	832362		911625	911625	911625		180675	180675	180675		973887	973887	973887		927997	927997
Noncombustible plus (3,077,131)	562			476414	476414	476414		85427	85427	85427		#	#	#		354606	354606	354606		#	#	#		153278	153278	153278		1515826	1515826	1515826		768315	768315	768315		127868	127868	127868		1381692	1381692	1381692		625588	625588	625588		959321	959321
ENDS plus (8,298,112)	1665			2666152	2666152	2666152		75272	75272	75272		#	#	#		#	#	#		419093	419093	419093		2276212	2276212	2276212		3968309	3968309	3968309		1302895	1302895	1302895		537306	537306	537306		550187	550187	550187		3605792	3605792	3605792		3222362	3222362
Any single-product (32,335,598)	6213			15717399	15717399	15717399		2141433	2141433	2141433		246956	246956	246956		2511431	2511431	2511431		1238032	1238032	1238032		2208153	2208153	2208153		3977012	3977012	3977012		1707857	1707857	1707857		393289	393289	393289		428460	428460	428460		2831540	2831540	2831540		21965636	21965636
Any multiple-product (16,412,132)	3243			4896367	4896367	4896367		422471	422471	422471		89104	89104	89104		369991	369991	369991		513379	513379	513379		2638164	2638164	2638164		7560458	7560458	7560458		4187949	4187949	4187949		1253190	1253190	1253190		1706237	1706237	1706237		4894490	4894490	4894490		6318404	6318404
Any tobacco (50,859,423)	9823			21699308	21699308	21699308		2593087	2593087	2593087		353413	353413	353413		2986407	2986407	2986407		1817764	1817764	1817764		4995539	4995539	4995539		11837681	11837681	11837681		6029269	6029269	6029269		1698280	1698280	1698280		2170349	2170349	2170349		7913561	7913561	7913561		29596429	29596429
No tobacco (144,566,008)	8724	490		2650288	2650288	2650288		1205949	1205949	1205949		228735	228735	228735		342563	342563	342563		617253	617253	617253		189135	189135	189135		551248	551248	551248		393498	393498	393498		184851	184851	184851		#	#	#		358110	358110	358110		5078882	5078882
Never tobacco (51,663,407)	2252			#	#	#		#	#	#		#	#	#		#	#	#		#	#	#		#	#	#		#	#	#		#	#	#		#	#	#		#	#	#		#	#	#		#	#
Table S4 notes. Sample includes adults aged 25+ at W1 (W1 cross-sectional estimates i.e., left-most column only, includes those aged 25+ at W1; W2 cross-sectional estimates includes those aged 25+ at W2)
W1 cross-sectional estimates (i.e., left-most column only) weighted using W1 cross-sectional weights; all other estimates weighted using longitudinal weights
'Cigars' includes: traditional cigars, cigarillos, and filtered cigars;
'Noncombustible ' includes: smokeless tobacco, snus, and dissolvable tobacco;
'ENDS' includes e-cigarettes at W1, and e-cigarettes, e-cigars, e-pipes, and e-hookah at W2;
For cigarettes, current use at each wave defined as having smoked at least 100 cigarettes in lifetime and now smoking everyday or somedays
For hookah, current use at each wave defined as now using everyday, somedays, usually weekly, or usually monthly
For other tobacco products, current use at each wave defined as now using everyday or somedays
Single-/dual-/multiple-product user groups defined with respect to the following six product types: cigarettes, cigars, hookah, pipe, non-combustible, ENDS; Estimates for 'Pipe tobacco only' and 'Pipe tobacco poly' are not shown
'Cigarettes only' defined as current use of cigarettes and no current use of any of the other 5 product types
'Cigars only' defined as current use of cigars and no current use of any of the other 5 product types
'Hookah only' defined as current use of hookah and no current use of any of the other 5 product types
'ENDS only' defined as current use of ENDS and no current use of any of the other 5 product types
'Noncombustible only' defined as current use of smokeless and no current use of any of the other 5 product types
'Cigarettes and ENDS only' defined as current use of cigarettes and current use of ENDS and no current use of any of the other 4 product types
'Cigarettes plus' defined as current use of cigarettes plus current use of at least one of the other 5 product types (note that 'Cigarettes plus' overlaps with 'Cigarettes and ENDS only')
'Cigars plus' defined as current use of cigars plus current use of at least one of the other 5 product types
'Hookah plus' defined as current use of hookah plus current use of at least one of the other 5 product types
'ENDS plus' defined as current use of ENDS plus current use of at least one of the other 5 product types (note that 'ENDS plus' overlaps with 'Cigarettes and ENDS only')
'Noncombustible plus' defined as current use of smokeless plus current use of at least one of the other 5 product types
'Any multiple-product' defined as current use of any two or more of the 6 product types
'Any tobacco' defined as current use of any of the 6 ptoduct types
'No tobacco' defined as no current use of any of the 6 product types
'Never tobacco' defined as never use of any of the 6 product types (note that 'Never tobacco' is a subset of 'No tobacco')
#Estimate suppressed due to denominator <50 or RSE >30%
Unweighted N at W1 is restricted to those with data at W2; denominators vary slightly across W2 user groups
[truncated: 10 more columns]
